# Supplementary material for: Does Active Design Influence Activity, Sitting, Wellbeing and Productivity in the Workplace? A Systematic Review
Source: Int J Environ Res Public Health. 2020 Dec 10;17(24):9228. doi: 10.3390/ijerph17249228 (PMC7764065; doi:10.3390/ijerph17249228)
Supplement: Supplementary file 1 [file ijerph-17-09228-s001.zip]

Archive with 1 entries (1 files):
- ijerph-992551-SI.xlsx
