# Supplementary material for: Does Active Design Influence Activity, Sitting, Wellbeing and Productivity in the Workplace? A Systematic Review
Source: Int J Environ Res Public Health. 2020 Dec 10;17(24):9228. doi: 10.3390/ijerph17249228 (PMC7764065; doi:10.3390/ijerph17249228)
Supplement: Supplementary file 1 [file ijerph-17-09228-s001.zip › ijerph-992551-SI.xlsx]

## Sheet: Sheet1
Table S1. Full Extraction Table
Lead author, year	Country	Study design	Relevant study objectives	Study population, exposure or intervention, exposure measures	Outcome(s) and outcome measures	Relevant findings	Practical implications for active design	Overall quality assessment	Research question clear?	Ethics and/or consent described?	Study population demographics described?	Clear inclusion / exclusion criteria for participants?	Sample size and participation rate acknowledged?	Comparator group?	Clear description of exposure or intervention?	Comments on exposure measures	Clear description of outcomes under investigation?	Comments on outcome measures	Timeframe sufficient for association (if relevant)?	Limitations and/or potential confounders acknowledged?	Attempts to analyse data in useful way?	Generalisability
Eyler et al. (2018)	United states	Pre-post study	Evaluation of physical activity behaviour before and after moving into new building	Self-report N=166; Accelerometry N=89 Adult university staff moving or not moving from existing building into new building and control participants in a different building where no change took place. The new building had large, open and centrally located stair wells; sit/stand desks; end-of-trip facilities; and centralised printing and rubbish facilities.	Self-reported presence of sit/stand desks; satisfaction with change facilities and support for PA; and minutes of PA per day. Objectively measured physical activity (Energy expenditure; sitting, standing, steps and sit/stand transitions per day and week).	Increase in self-reported sit/stand workstations (27.9-65.8%); change facilities (25-50.4%) and support for PA (33.9-47.0%). No change was seen in self-reported PA. Although the objective measures showed increases in energy expenditure and step counts from pre to post in the Movers, significant increases were also measured in the Non-movers and the control participants. Self-reported and objectiv…	The study provides evidence that the active design building was perceived as providing increased facilities and support for PA, as reported by the participants in the new building. There was a higher level of PA at post-test, but this was the case for all the study groups, hence not higher in the movers. The authors pose the possibility that the study may have been confounded by a University wide…	Methodologically sound, with reasonable sample size and decent participation rate. The moderate participation rate in the control group however, may have introduced selection bias. The setting being an academic building in a university may limit the generalisability of the results. The combination of objective PA measurements and validated questionnaires improved quality.	Yes	Yes (ethics and consent)	No, loss of confidentiality given as reason	All Faculty and staff of the Brown School (intervention) and the Sam Fox School of Architecture and Design (control) appear to have been eligible.	Yes. Response rate for the survey for intervention participants was good (80% (N = 114/143) at baseline and 75% (N = 107/143) at posttest). For control group response rate and sample size were low with 33% (N = 18/54) and 40% (N = 22/54) at pretest and posttest, respectively.	Yes, control group in adjacent building	Reasonable. Some descriptions, but no detail provided.	Images or better description could be provided.	Yes	Subjective self-report measures via survey, but no demographics included. Survey could have been more comprehensive. Objective measures (ActivPal) good.	Yes. 1 year, but would have been good to have an intemediate phase too.	Yes. May have been a self-selection bias for the accelerometer measures. Changes in faculty and staff who were unavailable during the data collection at posttest. No collection of demographic data within the survey due to potential for loss of confidentiality. The implementation of a university-wide PA program during data collection.	Ok. Survey only %; ActivPal t-test - ANOVA + bonferroni	May not be generalisable to non-university buildings or non-academic workers; or to people outside of the US
Creagh et al. (2017)	Australia	Pre-post study	Relationship between workplace design and physical activity	Accelerometry=42 Adult office workers at quasi-governmental peak body organisation moving from a 1980’s building to a purpose-built 5 star Green Star Building. The organisation’s wellness committee had been part of the design process.	Sedentary, light, and moderate to vigorous intensity physical activity; steps counts measured via accelerometers. Participant feeling of energy, self-reported health and satisfaction with the building, measured via online questionnaire. Measured before move and 3 months post move.	Increase in self-reported feeling of energy, overall health and satisfaction with the overall building in the new building. Small reduction in accelerometer-measured sedentary time (84.9% - 79.7%) and corresponding increase in light physical activity (11.2% - 17.0%) in the new building. No change in MVPA was observed. Discussion of environmental factors that support and inhibit physical activity.	This study provides some evidence for active design increasing light intensity activity and decresing sedentary activivity. This study also shows that there were a range of aspects of the new design that enabled and some that were barriers to more physical activity in the workplace. reporting that they were more satisfied with the building and they felt healthier and more energetic in the new bui…	The strenght of the study was the combination of objective physical activity measures with questionnaires and observations. The data could have been analysed more rigorously to provide more evidence about the changes from old to new building. The sample size was quite small and the sampling and recruitment process not clear.	Yes	No	No details provided except that 42 participants (out of 80 onsite full-time staff) participated in the objective measures.	No specific inclusion or exclusion criteria provided, nor how participants were selected/invited.	42 out of 80 participated in the objective measures, but not clear if all 80 onsite full-time staff were invited, or how sample size was determined. Sample size and participation rate for the surveys were not reported.	Participants were their own controls (pre vs post)	Building design features described using floor plans and descriptions.	Comprehensive combination of objective accelerometer measures, survey questions, observations, photo survey of the building, and focus groups.	Yes	Objective accerelometer measured PA. Subjective self-report measures via validated questionnaires. Focus groups about barriers and facilitators to physical activity in the office.	3 months post-move may be sufficient to establish short-term effects, but longer term follow-up would be interesting to understand the medium and longer-term effects.	No acknowledgement of limitations.	Only descriptive statistics presented. Data could have been analysed in more sophisticated ways to allow for stronger evidence.	May not be generalisable to organisations or buildings other than the one investigated.
Engelen (2016)	Australia	Pre-post study	Impact of active design on worker movement, perceptions of the work environment and productivity in the workplace.	62 adult university staff moving from several older buildings into one new building, designed using Active Design principles. This included longer and attractive walking routes to centralised facilities, naturally-lit open central staircase and bicycle storage and showers. Exposures assessed via building audit (observational and measurement data).	Sitting, standing and walking time during workday, stair use, sleep, musculoskeletal issues, perceptions of workplace environment, productivity, engagement. Measured via online questionnaires (1 month before move and 5 months post move) and focus groups.	Workers sat less and stood more in the new building. As a proportion of the work day, sitting decreased from 72% in the old buildings to 66% in the new building (p<0.05), and standing as a proportion of the workday increased from 15% of the day in the old buildings to 19% of the day in the new building (p<0.05). This equates to approximately 2.5 hours per week less sitting. However, there were no…	The study provides promising evidence for active design reducing occupational sitting and back pain, but further exploration around relationships between active design and walking / stair climbing is required, perhaps with more objective measures, such as accelerometers or stair sensors.	Methodologically sound, with reasonable sample size. However, the moderate participation rate with subjects volunteering to take part may have introduced selection bias. The setting being an academic building in a university may limit the generalisability of the results. Lack of objective movement data may have also affected validity of the outcome results, but the use of several validated questi…	Yes	Yes (ethics and consent)	Yes. 64% participants female, most aged 45 or younger, most working in academic roles full-time, average BMI was in normal range.	All adult employees moving to new building appear to have been eligible. No specific inclusion or exclusion criteria provided.	Yes. Sample size reasonable. Of the 252 adults relocating and invited to participate via email, 118 responded (47% response rate), with 62 of the 118 providing both pre- and post-move data (53% of original participants).	Participants were their own controls (pre vs post)	Yes, active design features of new building described in detail with both qualitative and quantitative descriptions.	Comprehensive combination of observational descriptive measures, floor plan analysis, quantitative measures of light and noise levels and intra-office distances.	Yes	Subjective self-report measures via survey and focus group interviews, but inclusion of several validated questionnaire tools into survey to increase validity of outcome measure.	5 months post-move probably sufficient but a follow-up study could be useful to see if movement patterns change over time.	Yes, acknowledge limitations of self-reported outcomes with potential for more objective movement measures to provide useful data. Lack of change in walking possibly due to participants failing to recall or report "incidental movement". Also acknowledge lack of assessment of workplace culture, which could add useful information.	Yes, mixed model linear regression and ordinal regression performed on data. Addition of focus groups provided context to the data.	May not be generalisable to non-university buildings or non-academic workers.
Engelen (2016)	Australia	Pre-post study	Impact of active design on worker movement, perceptions of the work environment and productivity in the workplace. (Pilot study preceding Engelen (2017))	21 adult university staff moving from several older buildings into one new building, designed using Active Design principles. Exposures assessed via building audit.	Sitting, standing and walking time during workday, stair use, sleep, musculoskeletal issues, perceptions of workplace environment, productivity, engagement. Measured via online questionnaires (2 months before move and 2 months post move).	Workers sat less and stood more in the new building. Sitting as a proportion of the workday decreased from 83% down to 67% in the new building, with standing as a proportion of the workday increasing from 9% to 21%, with p<0.01 for both outcomes. This equated to an average of 1.2 hours per day less sitting. However, there were no changes in walking or stair climbing. Workers reported less back pa…	This pilot study provided promising evidence for active design's role in promoting less sitting at work, but the small sample size and short time-frame post-move means that findings should be regarded with caution.	Small sample size and short time-frame may have affected results, and lack of objective movement data may have reduced validity of the findings. Generalisability limited to other academic university buildings.	Yes	Yes (ethics and consent)	Basic demographic data provided. Participants predominantly aged 25-45, female, full-time employees, with half being academics or researchers. More detailed demographic data not provided.	Adults relocating to new building, but no specific inclusion/ exclusion criteria provided.	Uncertain initial sample population size but 34 people relocating participated with 21 providing post-move data (62% participation rate)	Participants were their own controls (pre vs post)	Yes, active design features of new building described in detail with both qualitative and quantitative descriptions.	Combination of observational descriptive measures, floor plan analysis, quantitative measures of light and noise levels and intra-office distances.	Yes	Subjective self-report measures via survey but use of previously validated questionnaire tool increased validity of outcome measure.	2 months post-move may not be sufficient to elicit associations.	Yes, acknowledge lack of objective outcome data and small sample size. (Note: this was a pilot study only).	Yes, paired t-tests conducted on data.	May not be generalisable to non-university buildings or non-academic workers.
Jancey (2016)	Australia	Pre-post study	Impact of activity-permissive office design on worker movement.	42 adult office workers working for a "peak industry body" (with divisions including policy, marketing, management and accounts) moving from one 1970s building to a new building designed specifically to be “activity-permissive”, which included more accessible circulation routes, an attractive central open staircase and further walking distances to centralised amenities, such as print room, toilet…	Sitting, standing, moderate and vigorous activity, measured with accelerometers worn by participants for 5 days pre move (1 month before the relocation date) and for 5 days post move (4 months after the relocation date).	Workers spent less daily work time sitting down and more time standing up in the new building, and, on average, took more steps each day. Sitting as a proportion of the work day decreased from 85% to 80% (p<0.001) and standing as a proportion of the work day increased from 11% to 17% (p<0.001). Increase in mean number of steps taken may be due to increase in floor space resulting in longer distan…	The study provides useful evidence for active design features promoting less sitting and more incidental activity (walking to and from facilities within the office), however, the lack of impact on stair use and paradoxical findings regarding sedentary bouts increasing in duration are interesting and require further evaluation. Complementary qualitative data, such as focus groups or inteviews, may…	Small sample size with significant losses from pre- to post-move research phases may mean the study is not powered sufficiently to uncover associations. The use of objective accelerometer data is a positive feature of the study in that it increases validity of the findings. Detailed demographic data on participants assists in assessments of generalisability.	Yes	Yes (ethics and consent)	Yes, comprehensive demographic data provided via table. Participants were 64% female, 79% had a university degree, mean age was 40, weight 73 kmg, BMI 25.	Adults working in office-based work either 0.8FTE or full-time who were relocating from the old building to the new building.	Yes, authors acknowledge the relatively small sample size. Of the 80 staff invited to participate, 67 entered the study (84% response rate), and of these, 42 completed both pre- and post-move research phases (63% of original participants)	Participants were their own controls (pre vs post)	Yes, old versus new building described in detail.	Basic office layout measurements provided, in addition to photographic survey and observational descriptions of design features.	Yes	Objective measures of activity via accelerometers.	4 months post-move probably sufficient for short-term impacts but a follow-up study could be useful to see how movement patterns change over time.	Yes, acknowledge small sample size and lack of separate control group, with potential for selection bias with participants largely self-selecting into the study.	Yes, paired t-tests conducted on data.	May be reflective of typical office-based workplace but further studies in other locations and other industries are needed.
Gorman (2013)	Canada	Pre-post study	Impact of activity-permissive office design worker movement, work performance, job satisfaction and cardio-metabolic risk factors.	24 adult workers in a physical activity academic research centre, moving from an older building into a new purpose-built building designed to support movement, including glass staircases, centralised and vertically integrated facilities. Observational descriptive data on old and new buildings provided.	Sitting, standing, walking, measured by accelerometers worn 24 hours a day for 7 days pre-move and then 4 months post-move. Weight and percentage fat measured pre- and post-move. Fasting lipid, glucose and insulin profiles measured with pre- and post-move blood tests. Self-rated work performance and job satisfaction measured with pre- and post-move Likert scale questionnaires.	Workers spent more time standing and less time sitting in the new building, with only changes in standing time reaching statistical significance. Pre-move, on average, 364 minutes of the workday were spent sitting, compared with 344 minutes post-move (p=0.084). Pre-move, on average, 78 minutes of the workday were spent standing, compared to 97 minutes post-move (p = 0.032). There were no signific…	This study provides some evidence for active building design achieving less sitting and more standing, but failure to see an association with walking is interesting and should be explored with higher-powered studies. Similar studies in a variety of settings and with larger sample sizes, and possibly longer or multiple time-point follow-ups would be useful.	Objective outcome measures (accelerometers, blood tests and anthropometric measurements) were a positive feature of the study and may have increased validity of the results, but the low participation rate leading to a small sample size may mean the study is underpowered to find associations, particularly regarding health outcomes. Generalisability is significantly limited by the setting being a p…	Yes	Yes (ethics and consent)	Yes, participants were predominantly women, mean age 34.5 years, 75% had a Masters degree, with most being graduate students, followed by staff then faculty.	Full-time office-based workers (staff, graduate students and faculty) relocating to new building, who were ambulatory and non-pregnant.	Yes, authors acknowledge low statistical power related to small sample size. Of the 70 employees relocating to the new building, 27 volunteered to participate (34% response rate). 24 of the 27 provided both pre- and post-move data (89% of original participants).	Participants were their own controls (pre vs post)	Some observational descriptive information on old versus new buildings, with photographs but no measurements or floor-plan analysis provided.	Observational comments only.	Yes	Objective measures of activity via accelerometers and objective measures of health markers via pre- and post-move blood tests, DXA x-ray and anthropometric measures.	4 months post-move probably sufficient for short-term impacts but a follow-up study could be useful to see how movement patterns change over time.	Yes, acknowledge study was not sufficiently powered to detect health and work-related outcomes. Also acknowledge possible generalisability issues.	Yes, paired t-tests conducted on data. Log-transformed means reported for C-reactive protein and one-way ANOVAs to evaluate differences in activity change by employment level.	May be limited by fact that participants were from a physical activity research centre and, therefore, not necessarily reflective of general office workers with less knowledge or interest in the topic.
Brown (2010)	Canada	Pre-post study	Impact of green, interaction-oriented and wellbeing-focused office design on worker perceptions of health, wellbeing, productivity and satisfaction.	Office workers moving from an older building to a new “green” interaction-focused building with more natural light and health and fitness facilities. 145 workers participated pre-move and 104 post-move, and unclear if post-move participants were same or different participants. Observational descriptive data on old and new buildings provided.	Satisfaction with building and perceptions of comfort, health and wellbeing, productivity, organisational culture were assessed via anonymous online survey 6 months pre-move and 5 months post-move.	Workers perceived their health to have improved post-move, and cited provision of a workplace gym and sense of increased emphasis on wellbeing as reasons. On average, workers reported feeling 41% healthier post-move, and felt that their wellbeing had improved by 24%. There were reported improvements in comfort and productivity, mainly related to better environmental conditions.	While this study suggests that building design which promotes health and wellbeing through provision of employee gym and improvements in various environmental aspects of the office environment may improve perceptions of health and wellbeing among workers, the findings are highly subjective and perceptions may not translate to actual improvements in health. However, perceptions of health are impor…	There are significant methodological flaws in the study design, for example, the uncertainty over whether post-move participants were those who had participated pre-move. Causal relationship between provision of a workplace gym and improvements in perceptions in health and wellbeing are also not possible due to study design, inability to control for confounders, and multiple changes in environmen…	Yes	No	Scant demographic data on participants provided. Participants were predominantly aged 30 or over and female.	It appears all employees pre- and post-move were invited to participate. No specific inclusion or exclusion criteria provided.	Yes, Of the 382 people employed in the old building, 145 people responded to the pre-move survey (38% response rate). 216 of the initial 382 employees were then relocated to the new building with 166 redundancies. 104 people responded to the post-move survey (48% response rate). As the surveys were anonymous, it is unclear whether post-move survey participants were those who had participated pre-…	It is uncertain which participants participated both pre-move and post-move, as responses were anonymous and so it is uncertain whether participants acted as their own controls, if a large proportion of post-move respondees were new participants.	Yes, old versus new building described in detail.	Combination of qualitative descriptions and quantitative measures of building design and layout features, supplemented by review of company publications about new facilities, interview with HR manager and observation of new workplace environment over 2 days	Yes	Subjective self-report via online survey, but validity of survey tool reasonable due to use of Building Use Studies (BUS) occupant questionnaire, which, while not strictly "validated", is widely used internationally and has demonstrated consistency in multiple settings.	5 months post-move probably sufficient.	Generalisability issues acknowledged. Some acknowledgement of inability to control for confounding factors.	Data presented with graphs and proportions but no specific statisical analysis methods reported.	Wide variety of office-based roles within the company may mean that the participant base is quite representative of other office-based contexts, however, studies should be conducted in other industries and in other locations.
McGann (2015)	Australia	Cross-sectional analytic mixed methods study	Impact of stair design elements on stair use in academic office buildings.	99 university staff working in 1 of 3 buildings, built in either 1970s, 1980s or 1990s. Relevant features of newest building included open and well-lit staircases and centralised facilities, compared to fire-stairs in older buildings. Architectural audit provided exposure information.	Moderate-vigorous exercise (as a proxy for stair use) assessed in workers from all 3 buildings via accelerometers worn for 3-5 consecutive workdays.	Workers in the newest building (with more attractive and accessible stairs) spent more time engaged in moderate-vigorous activity during the workday (4.6% of the workday) than those in the 2 older buildings (2.6% in building 2 and 3.3% in building 3), presumed to be largely due to increased stair use. Workers in the newest building also recorded the highest mean step count per day, which may be d…	The study uses a combination of survey and objective accelerometer data to provide evidence for stair design having possible impacts upon stair use. It appears that open, attractive, naturally-lit stairs with views to the outside environment are more likely to be used than stairs that are poorly or artificially lit, enclosed, and have deterrents such as emergency red-painted firestair doors.	A positive feature of the study is the combination of subjective and objective outcome measures which may increase validity of the results. However, low response rate and ability to self-select into the study may have introduced selection bias, and the university setting may limit generalisability of the findings. Importantly, the use of moderate-vigorous activity as a proxy measure for stair use…	Yes	No	Comprehensive description of participant demograhpics by building provided in table format. Participants were predominantly female, university educated, employed full time. Significant differences in demographics between buildings seen for university educated status and employment role, which may have confounded results.	Adults working at least 3 days per week in an office-based role and spending the majority of their work time in their allocated office building.	Yes, 293 staff from the 3 buildings invited to participate, with 111 recruited (38% response rate) and 99 completing the study (89% of original participants).	Participants from the 3 buildings compared against one another, but no randomisation, with some unequal distribution of demographic confounders among the 3 groups.	Yes, building and stair design aspects of the 3 buildings described in excellent detail.	Comprehensive qualitative and quantitative data on the 3 buildings and their stairs, with photographic survey, architectural floor-plan analysis, spatial measurements and detailed descriptions.	Yes	Combination of subjective self-reported outcomes via questionnaire, with validity increased due to use of several validated questionnaire tools, and objective movement and stair-climbing data provided by accelerometers worn by participants.	N/A (not assessing change over time)	The authors acknowledge the higher likelihood of participants in the newest building having a better knowledge of the health risks of sedentary behaviour, which may have influenced the results.	Data presented with graphs and proportions but no specific statistical analysis methods reported.	Generalisability may be limited by university setting of the study.
Ruff (2014)	United states	Cross-sectional analytic mixed methods study	Impact of office building characteristics, including elements of stair and lobby design, on stair use in city office blocks.	1348 employees from 14 office buildings in New York City. Exposure measures consisted of qualitative observational and quantitative measurement data on stairwell and lobby design spatial characteristics.	Stair use on a typical weekday via an emailed survey, which also collected self-reported demographic and health data.	Office workers were more likely to use stairwells that were naturally lit (OR 1.65) and those that had greater visibility from the entrance lobby (OR 1.21). Workers were less likely to use stairs when they worked on a higher floor or if the stairs were located further from the lobby entrance.	The study provides evidence for an association between stair design elements and stair use in office buildings, specifically, that naturally lit and more visible stairwells are more likely to be used. It also reported on significant positive impacts of stair prompts but this being a behavioural intervention is not relevant to this Active Design review.	Methodologically rigorous study with large sample size from a number of different office buildings, which increases its statistical power and increases generalisability of the findings. Subjectivity of self-reported stair use (without any complementary objective data) may have affected validity of the outcome measures, but sensitivity analysis done to test findings and confirmed same directionali…	Yes	No	Age, sex and BMI of participants provided. Participants were predominantly aged 25-64, there were more females than males, and most people had a BMI less than 30. Demographics by building number are not provided, so it is uncertain if participant profiles are significantly different in each building, which may have confounded results.	All employees working in 14 office buildings managed by the New york City Department of Citywide Administrative Services were invited to participate, with those reporting they were physically unable to use stairs being excluded from analysis.	Yes, authors acknowledge potential for sample size related issues. Uncertain participation rate as original sample population number not provided.	Participants grouped by age, sex and BMI groups and stair use compared across these groups.	Yes, building and stair design aspects of buildings described.	Comprehensive quantitative measurements of building, stair and lobby spatial features conducted (data not provided).	Yes	Subjective self-reported stair use via survey, with validity increased by incorporating some aspects of a previously validated questionnaire tool. Outcome data tested with sensitivity analysis.	N/A (not assessing change over time)	Yes, comprehensive discussion of limitations of study. Acknowledged potential for bias, unknown confounders ("unobserved variables", eg stair temperature) and lack of validation of overall questionnaire acknowledged. Also acknowledge subjective nature of self-reported stair use which may have introduced bias into the results.	Bootstrapped generalised mixed models used, with odds ratios computed. Known possible confounders controlled for. Sensitivity analysis done to test initial results.	Study is likely to include a wide variety of occupational roles and office-based contexts so may be generalisable in this regard, but location-specific and cultural aspects of the context should be considered and similar studies repeated elsewhere.
Bassett (2013)	United states	Cross-sectional analytic mixed methods study	Impact of stair and lobby design characteristics on stair use in university buildings.	Employees and visitors to 3 buildings on a university campus, where buildings had different stair, elevator and lobby design characteristics. Observational descriptive data on building design provided.	Stair and elevator use over a 5 hour period on a normal weekday. Quantitative movement data gathered by student observers stationed at various points in the buildings.	Far greater proportions of people used stairs in the two buildings which had centrally located, attractive, well-lit and accessible staircases, compared with those in the building with central elevator bank and closed fire stairs located further from lobby entrance. In the 2 buildings with central staircases, 73% and 81% of people took the stairs on their way up, versus 8% in the building with th…	The study suggests that open, attractive, accessible, well-lit and highly visible staircases may be used more often than stairs that are less visible, enclosed, unattractive and where elevators presented visually as a first option.	The study has significant methodological limitations including a lack of data on possible confounding variables, such as demographics of people using each building, and other aspects of building design, and due to its observational nature, cannot control for unknown variables. It is possible that variations in the height of the buildings may have confounded the results. While the outcome measure …	Yes	Comments provided by authors - granted exempt from university's Institutional Review Board (presumably ethics board) and due to observations of public behaviour, no informed consent required.	No demographic data recorded.	Any person who was using either the stairs or the elevators in the buildings under study was included in the observation, which included faculty, staff, students, community members (visitors). People pushing carts, carrying heavy loads or using assistive devices were excluded.	Large number of observations provided. Sample size and participation rate comments not relevant.	Observations from the 3 buildings compared against one another.	Yes, stair and elevator design elements clearly described.	Qualitative descriptions of stairs, elevators and lobby design of buildings provided, and supplemented by photographs.	Yes	Relatively objective observational counting method used, but risk of measurement bias and reliability issues (no mention of training and only one student observer stationed at each point).	N/A (not assessing change over time)	Possible confounding by differences in building height acknowledged.	Chi-squared test performed on data.	Generalisability may be limited by university setting of the study.
Dell (2012)	United states	Cross-sectional analytic mixed methods study	Impact of design and layout of research buildings on movement of and collaboration between scientists.	Researchers, laboratory technicians and students working in two university science buildings across 2 different university campuses in separate cities. Both buildings were built in 2003 and house laboratories, offices, shared group spaces and break spaces. Space Syntax Analysis used to quantitatively assess spatial features of each building in addition to qualitative descriptions of layout and sp…	Movement, interaction and collaboration among research workers, using Social Network Analysis methods, supplemented by surveys, interviews and observational data. Data collection occurred over 4 years.	Workers were more likely to move within their building if spaces were more integrated, particularly via well designed corridors. Social interaction, which may be critical to collaboration, is supported by having access to shared break and laboratory equipment areas. Use of shared spaces is facilitated by placing them near integrated corridors to increase accessibility and visibility.	The study suggests that scientific research buildings with good integration of work spaces via well-designed and easily accessible circulation routes, as well as provision of an adequate number of shared spaces, which are easily visible and accessible to building users, may lead to higher levels of staff collaboration, which may, in turn, have impacts on research outcomes, job performance and job…	This was a rigorous study using a variety of mixed qualitative and quantitative exposure and outcome measure, across 2 separate sites, which is likely to have increased validity of the results. Small sample size may have affected the statistical power of the study to find associations between layout/spatial features and collaboration and lack of analysis of other methods of collaboration other th…	Yes	No	Demographic data collected by survey but results not described in report.	Not provided	Yes, author acknowledges that a larger sample size may have increased the significance of the results and allowed for more definitive conclusions. Sample consisted of 3 project teams from one building and 6 lab groups from the other building, with each team/group ranging in size from 3-20 people.	Findings from each of the 2 buildings compared against each other.	Yes, building features clearly described.	Qualitative and quantitative (Space Syntax Analysis) measures of building design and spatial features provided, supplemented by detailed floor-plan diagrams.	Yes	Qualitative and quantitative measures of movement, interaction and collaboration gathered, using a variety of methods including surveys (using scales which have been previously validated), interviews, observaitonal data and Social Network Analysis. The variety of methods used may have increased validity of outcome measurement.	N/A (not assessing change over time)	The author acknowledges that collaboration and communication were only measured via face-to-face interactions and other methods (such as email or phone) were not explored. Also acknowledges limitations of case study research methodology for generalisability and possibility for self-motivation to influence collaboration in addition to spatial layout of a building.	Yes, use of various quantitative data analysis methods.	While this may be generalisable to other research or laboratory facilities, it may not be generalisable to other workplaces.
Hua (2011)	United states	Cross-sectional analytic mixed methods study	Impact of various office layout and workstation characteristics on perceptions of collaboration and distraction among workers.	308 office workers in 11 buildings (10 federal workplaces and 1 research building) engaging in their typical workplace activities over the study period. 5 workstation and 6 floor plan variables were measured for spatial analysis.	Self-reported perceptions of support for collaboration and distractions in the office measured via questionnaire and Likert scales. Statistical analyses done on exposure and outcome data to produce a predictive model.	Office floor-plan spatial characteristics are more important than workstation characteristics in predicting perceptions of support for collaboration among workers. Locating kitchens and print/copy areas in centralised hubs (rather than smaller facilities being scattered around the office) some distance away from workstations can reduce distractions and improve perceptions of both informal and pla…	The study provides some evidence for incorporating centralised facilities hubs into office design, rather than scattering smaller facilities throughout offices, in that this may increase perceptions of support for collaboration and may reduce distractions. Importantly, these design features are consistent with active design, in that they are likely to be located further away from individual works…	Large sample size and observation of 11 different workplaces are positive features of the study, increasing statistical power and generalisability. There is potential for various unmeasured confounding variables to have biased the results around perceived collaboration support. Also, measures of perceptions of collaborations were subjective with uncertain validity, and there is a significant poss…	Yes	No (participants "agreed" to take part)	Detailed demographic data provided via table. 52% of participants were female, most were in professional/technical job roles, followed by executive/managerial and then clerical/support, and most were aged between 20 and 59 years.	Not provided	No evaluative comments provided. 20% of office floor occupants who were present on study days were sampled (uncertain how people were chosen), with 90% of those approached agreeing to take part leading to a sample size of 308 white-collar office workers.	Comparison of various office layouts and correlating participant outcome data. Uncertain how demographics and other possible confounding variables varied across office groups.	Yes, workstation and floor plan variables described in detail.	Comprehensive range of quantitative workstation and floor plan spatial variables provided, for example, distance from chair to various facilities.	Yes	Subjective self-reported perceptions of support for collaboration and distraction measured via questionnaire (uncertain if validated) and Likert scales. Responses correlated with spatial measurements to produce a preduction model.	N/A (not assessing change over time)	Authors acknowledge limitations in measuring perceptions of collaboration and the need for future studies to assess markers of actual collaboration. They also acknowledge that while possible confounding variables such as job role, age and gender were not found to be significant in this study, their influence on perceptions of collaboration should not be discounted.	Collaboration and distraction measures analysed using exploratory factor analysis, then correlated with sptial measurements using multilevel regression analysis to produce a mathematical prediction model.	May be generalisable to other white-collar office environments, but should be reproduced in different locations and across different industries.
Rassia (2011)	United Kingdom	Cross-sectional analytic mixed methods study	Impact of various design and spatial characteristics of office buildings on movement patterns of workers.	423 office workers in 6 offices, observed going about their typical daily tasks over a 2 week period. Indoor office layout and design data collected via observations and measurements.	Worker movement patterns, assessed quantitatively and qualitatively through behavioural observations, interviews, activity intensity monitoring and mapping of movement to and from various office locations. Exposure and outcome data used to develop a mathematical model to simulate movement patterns in a variety of possible office layout scenarios.	Office workers frequently visit kitchens and print rooms. An increase in workstation-to-kitchen distance will not discourage kitchen use but distance will negatively influence trips to the print room. Trips to toilets, managers’ offices and meeting rooms occur at the same frequency irrespective of office layout. The presence of larger windows, allowing more natural light and outside views, at a g…	The study may be useful in guiding active design strategies, in that it may be predictive of which strategies are likely to work, and which strategies may backfire (for example, if requiring workers to walk further than 50 metres to reach an office facility). It provides useful information on how to increase incidental movement in offices, for example, centralising kitchen facilities, and locatin…	Large sample size and observations across 6 different workplaces are positive features of the study. Also, the use of a variety of mixed qualitative and quantitative outcome measures may have increased validity of measurements. While the predictive model may be useful when considering the impact of spatial layout features on movement, it may not be able to predict nuances in human behaviour and m…	Yes	Yes (ethics and consent)	Some demographic data provided. Participants were aged between 25 to 65 years old and weighed between 50 to 102 kg, with 50% of participants being female. Participants' job roles included managers, personal assistants, general staff and facilities officers but proportions of each not provided.	Not provided	No evaluative comments provided. Participation rate not provided. Reasonably large sample size of 423 office workers in 6 offices.	Comparison of various office layouts and correlating movement data. Uncertain how demographics and other possible confounding variables varied across office groups.	Office spatial and layout features that were measured and included in the mathematical model were described.	Various spatial and layout attributes were measured quantitatively and then fed into the mathematical model	Yes	Quantitative and qualitative movement attributes measured with a variety of methods, including behavioural observations, interviews, activity intensity monitoring and mapping. Variety of methods may have improved validity of outcome measurement.	N/A (not assessing change over time)	Acknowledgement that model is unlikely to account for human choice and other behavioural variables that are not associated with office layout and may influence movement.	Yes, used data to produce a mathematical prediction model with practical relevance.	The industry groups represented in the study are unclear, however, the data collection was from 6 workplaces located in 3 different cities, so may be reasonable generalisable. More information on participants would be useful to assess generalisability. It is likely to only apply to white-collar office-based workers, and may not be generalisable to other cultural contexts.
Nicoll (2009)	Unites states	Cross-sectional analytic mixed methods study	Impact of a skip-stop elevator system with adjacent open staircase, versus a traditional elevator and firestair core, on stair use in an office building.	299 office workers in a 13-storey government building with 1 skip-stop elevator vertical circulation core (elevator stopping every 3rd floor for able-bodied workers, with adjacent open stairwell) and 1 traditional elevator circulation core with adjacent enclosed fire stairwell. Descriptive data regarding building design elements provided.	Stair use at the skip-stop vertical circulation core versus stair use at the traditional vertical circulation core. Quantitative data on stair use over 24 weeks collected via 24-hour infrared sensors on handrails on open staircase and data from card-readers at entry points to fire stairwell. Supplemented by online survey and interviews for self-reported stair use and qualitative information regar…	The open staircase adjacent to the skip-stop elevator was used 33 times more than the fire stairs adjacent to the traditional elevator during the 24 week study period. However, one quarter of building occupants were dissatisfied with the skip-stop system, and there was an unexpected rise in the number of people identifying as disabled after relocating to the building with the skip-stop system. Re…	The study suggests that open staircases that are easily visible and accessible, and that are adjacent to skip-stop elevators, are more likely to be used than enclosed firestairs adjacent to elevators that stop at every floor. This could have important implications for active design strategies, in that skip-stop elevator and stair systems may nudge people to use stairs more often and engage in mor…	While the study had several strengths including the combination of objective and subjective qualitative and quantitative data collection methods to increase validity of the results, and the prolonged monitoring time-frame for stair use (over 24 weeks), the study was only conducted in one building which housed only one government organisation, and this may limit generalisability of the findings. T…	Yes	No	Survey participants' demographics provided, and said to reflect overall building staff characteristics. 70% of participants were male, 90% had a college degree, 34% were white, 35% Asian, 6% Black and 11% Hispanic, and 53% were aged between 40 and 54.	Not provided	Acknowledgement of poor participation rate for survey. Of the 1700 employees in the building who were invited to participate in the online survey, only 299 workers completed it (17% response rate).	Movement characteristics compared between skip-stop vertical circulation core and traditioanl elevator core, but distribution of demographic variables and other unknown variables between the two groups unknown.	Yes, vertical circulation core elements clearly described.	Qualitative descriptive data provided on the two vertical circulation cores, with floor plan diagram also provided.	Yes	Combination of subjective quantitative and qualitative self-report data collected via online survey, with validity improved by the incorporation of several questions from previously validated questionnaire tools, and objective quantitative data on stair use measured by infrared handrail monitors and card reader data.	N/A (not assessing change over time)	Acknowledge that generalisability may be limited by low response rate and unique building characteristics. Also acknowledges that relationship characteristics between departments across the office floors were not investigated and these unmeasured variables may have influenced movement patterns.	Yes, descriptive statistics and regression analysis conducted on the data, with p values generated.	The findings may not be generalisable to other buildings which house multiple tenants (as opposed to one company occupying the entire building, facilitating an open staircase with fewer security concerns), and should also be repeated in other industries and other locations.
Hadgraft (2016)	Australia	Qualitative study	Exploration of employee and manger attitudes to sitting reduction strategies in an office environment.	20 workers (employees and managers from a range of industries) in office-based settings where formal sitting reduction strategies had not been employed. Descriptive data on office environments provided by authors and also generated through semi-structured interviews with office occupants.	Sitting and movement habits among workers and managers, and attitudes towards feasibility and acceptability of sitting reduction strategies explored via semi-structured interviews and with thematic analysis of generated data, supplemented by questionnaire sitting time data.	Centralised facility hubs (printing/copying, rubbish bins, kitchens) did not always encourage more worker movement, and may have a paradoxical effect, whereby workers save up print/copy jobs to avoid walking regularly to the facility, and collect mounds of rubbish by their desks during the day, taking this to the bins room once a day or every few days. Barriers to movement included workload press…	May have implications for active design strategies, in that centralising office facilities, particularly bin rooms and print/copy stations, may have paradoxical effects on movement during the workday as they may actually discourage regular bouts of walking. Identifies need to address workplace culture when implementing active design strategies to reduce barriers to walking. Also identifies the li…	Overall, a useful and relevant qualitative study with reasonable methdological quality. Detailed thematic discussion with relevant participant quotes to add authenticity to the discussion. While sampling appears to have been purposive, and the authors state sampling was only ceased when data saturation was reached, it is unclear if this means theoretical saturation with data analysis occurring du…	Yes	Yes (ethics and consent)	Yes, participant characteristics and organisation details described in detail and provided via table. 7 participants came from a not-for-profit medium stized charity organisation, 9 from a large retail organisation and 4 from a small IT company. Overall 50% of participants were women, median age was 36, 50% were managers.	Yes, inclusion criteria provided. Participants had be working at least 0.5 FTE, had to have worked at that workplace for at least 3 months, had to be ambulatory and not pregnant.	Purposive and convenience sampling of 20 participants, recruited by contact people in each organisation (asked to recruit variety of job roles from various hierarchical levels who had mainly sedentary jobs). The authors state that recruitment ceased when data saturation achieved but in the absence of references to data analysis being carried out during data collection it is unclear as to whether …	N/A	Yes, features of the individual office environments described clearly.	Office environment exposures described in detail by authors in 'methods' section, and richer detail provided with participant quotes in thematic analysis section under 'results'.	Yes	Qualitative outcome measures, through semi-structured interviews which were transcribed, coded then analysed thematically. List of questions and prompts used in semi-structured interviews provided.	N/A	Acknowledge that findings from small convenience sample in one Australian city may not be transferable to other settings.	Yes, thematic analysis done by two researchers and addition of participant quotes added richness to data. Summary table with overall findings and illustrative quotes useful to readers.	While generalisability is not the goal of qualitative studies, transferability may be limited to other similar urban white-collar office environments. Transferability of findings may also be affected by likelihood that those who volunteered to take part were possibly more engaged and interested in sitting reduction than other office workers.
McGann (2014)	Australia	Qualitative study	Influences on worker movement in an office, including the impacts of office spatial and layout characteristics.	90 local government employees continuing their usual work in an older style office building. Spatial characteristics gathered by observation and architectural floor-plan review.	Movement patterns of workers, elicited via ethnographic field-work methods including movement route analysis from drawings and photographic surveys and thematic analysis of observations of workplace habits and anecdotal information collected from participants.	Workers move primarily to be with others, to access food or drink, and to complete paperwork tasks, such as printing and photocopying. Workplace culture was a facilitator of movement. Barriers to movement and stair-use include lack of easy-to-navigate circulation routes through the office, inappropriate footwear, safety concerns, physical barriers such as aggressive signage on closed firestair do…	Some useful evidence to support active design strategies, including the provision of open, inviting and accessible stairs and accessible intra-office circulation routes. Kitchen and print/copy station design should be a priority in active design, on the basis that these facilities are key employee destinations throughout the working day. Again, this study also highlights the importance of combini…	A reasonable pilot study with good thematic analysis and use of comprehensive mixed data collection methods (triangulation) to increase validity of findings. Some information on participant demographics and sampling / selection lacking.	Yes	No	No demographic data provided, except that all participants were employeed in the local government sector.	Not provided.	Not acknowledged, appears that all employees within the office (90 people) may have been observed.	N/A	Yes, office design and spatial features described clearly.	Detailed qualitative descriptive data provided by authors, supplemented by floor plan diagrams and photographs.	Yes	Evidence of triangulation with mixed methods and multiple data sources for assessing worker movement (movement route analysis using architectural mapping and photographic surveys, observations of workplace habits, anecdotal information provided by workers, thematic analysis on observations and discussions) which may increase validity and comprehensiveness of findings.	N/A	Acknowledge pilot study only with need to explore sociocultural factors and different office environments in future studies.	Yes, thematic analysis done and some participant quotes provided to add richness. Summary table of findings with emerging themes useful to readers.	Transferability limited by study of only one office environment, with further studies in other locations, cultural contexts and industries needed.
Gilson (2011)	Australia	Qualitative study	Exploration of office worker attitudes towards occupational sitting reduction strategies and perceptions of health risks associated with sitting.	24 government office workers from city and regional locations. Descriptive data on office environments obtained via focus groups.	Attitudes towards occupational sitting reduction strategies and perceptions of health risks associated with excessive sitting, explored via focus groups using open-ended and semi-structured question formats, with thematic analysis conducted on data from audio recordings and summary notes.	Workers were open to ideas around centralising printers and bins in hubs located further away from workstations, and would be willing to walk further to get coffee or use the toilet, including accessing bathrooms located up or down stairs. Barriers to moving more in the office included inaccessible stairwells, concerns about productivity and loss of concentration, and workplace culture where bein…	The study provides some evidence for active design strategies including the centralising of print rooms, bins, bathrooms and kitchens, possibly in destinations which traverse floors, in order to encourage more incidental movement throughout the workday. Accessibility of stairs should also be a priority for active design strategies, and again, the study highlights the need to address workplace cul…	A thorough qualitative review of attitudes among employees in 1 industry (across 2 offices), with data collection and analysis done by several researchers, and detailed thematic analysis provided along with a rich selection of quotes to increase authenticity and real-world relevance to the study. Convenience rather than purposive sampling with likely lack of theoretical saturation may affect stud…	Yes	Yes (ethics and consent)	Some basic participant demographics described. Non-management employees were predominantly women, and management employees were all women. Non-management employees ranged in age between 27 and 59 years, with management employees aged between 35 and 56 years.	Not provided.	Sampling acknowledged. Convenience sampling via email invitation to all non-management employees at two work sites, with 19 non-management respondents volunteering to take part. Management employees were approached separately and all 7 who were approached agreed to take part. Of this group of 26, 2 non-management employees were unable to attend focus groups, leaving a final group of 24 people.	N/A	No clear descriptions of office environments.	Some information about office environments provided in thematic analysis of participant comments, but no systematic or detailed description on office environments provided, however, this does not necessarily detract from the study.	Yes	Good detail provided on qualitative processes for outcomes assessment. Focus groups followed a semi-structured format, with 2 independent observers watching each focus group, which was conducted by 1 focus group leader. Discussions recorded and listened to by independent observers who generated summary notes and identified useful participant quotes. Identification of key themes derived by discuss…	N/A	Acknowledge that sample was homogenous, consisting mainly of middle-aged female white collar workers, which may reduce transferability.	Yes, detailed thematic analysis complemented by variety of participant quotes to add richness.	Transferability limited by small homogenous sample of mostly middle-aged women working for a particular government department, and the fact that participants had volunteered, increasing the likelihood they may be more interested in and willing to engage in sitting reduction strategies.
